# Supplementary material for: Lymphocyte‐C‐Reactive Protein Ratio as Promising New Marker for Predicting Surgical Site Infection in Children With Ulcerative Colitis
Source: Ann Gastroenterol Surg. 2026 May 25:10.1002/ags3.70236. Online ahead of print. doi: 10.1002/ags3.70236 (PMC13394443; doi:10.1002/ags3.70236)
Supplement: Supplementary file 2 — Table S1: Univariate and multivariate analysis of risk factors for surgical site infection. [file AGS3-9999-0-s001.xlsx]

## Sheet: Supplemental table
		Supplemental table. Univariate and multivariate analysis of risk factors for surgical site infection
				Univariate				Multivariate
		Variables	OR	95% CI	P Value		OR	95% CI	P Value
		Blood trandfusion (+)	5.56	1.27-25.0	0.023		2.92	0.47-16.9	0.24
		ASA classification ≥ 3	4.64	1.09-20.1	0.039		1.87	0.29-10.5	0.5
		Preoperative LCR <6000*	7.68	1.73-54.4	0.006		5.25	1.03-39.4	0.045
		*Regarding LCR, the cut-off value in SSI was adopted from previous report.
